# Supplementary material for: Acute stress induces long-term metabolic, functional, and structural remodeling of the heart
Source: Nat Commun. 2023 Jun 28;14:3835. doi: 10.1038/s41467-023-39590-3 (PMC10307856; doi:10.1038/s41467-023-39590-3)
Supplement: Supplementary file 4 — Source Data [file 41467_2023_39590_MOESM4_ESM.zip]

Archive with 17 entries (16 files):
- SourceData/
- SourceData/.DS_Store
- __MACOSX/SourceData/._.DS_Store
- SourceData/SourceData_Figure1.xlsx
- __MACOSX/SourceData/._SourceData_Figure1.xlsx
- SourceData/ SourceData_Figure6.xlsx
- __MACOSX/SourceData/._ SourceData_Figure6.xlsx
- SourceData/SourceData_Figure4_WB.xlsx
- __MACOSX/SourceData/._SourceData_Figure4_WB.xlsx
- SourceData/SourceData_Figure3.xlsx
- __MACOSX/SourceData/._SourceData_Figure3.xlsx
- SourceData/SourceData_Figure2.xlsx
- __MACOSX/SourceData/._SourceData_Figure2.xlsx
- SourceData/SourceData_SuppFigures.xlsx
- __MACOSX/SourceData/._SourceData_SuppFigures.xlsx
- SourceData/SourceData_Figure5.xlsx
- __MACOSX/SourceData/._SourceData_Figure5.xlsx
