# Supplementary material for: Acute stress induces long-term metabolic, functional, and structural remodeling of the heart
Source: Nat Commun. 2023 Jun 28;14:3835. doi: 10.1038/s41467-023-39590-3 (PMC10307856; doi:10.1038/s41467-023-39590-3)
Supplement: Supplementary file 4 — Source Data [file 41467_2023_39590_MOESM4_ESM.zip › SourceData/SourceData_Figure1.xlsx]

## Sheet: LV longitudinal 
Raw data						Normalized to baseline
0	2h	7d	1mo	3mo		0	2h	7d	1mo	3mo
-20.33	-26.93	-21.6	-19.59	-20.61		1	1.34137	1.06247	0.963601	1.01377
-21.05	-23.1	-20.03				1	1.09739	0.951544
-19.36	-24.17	-19.26	-17.76	-20.24		1	1.24845	0.994835	0.917355	1.04545
-19.35	-21.94	-16.69	-20.39			1	1.13385	0.862532	1.05375
-23.64	-26.19		-20.93	-18.21		1	1.10787		0.885364	0.770305
-20.54	-19.68		-20.11	-21.43		1	0.95813		0.979065	1.04333

## Sheet: RV longitudunal
Raw data						Normalized to baseline
0	2h	7d	1mo	3mo		0	2h	7d	1mo	3mo
-36.19	-25.36	-31.42	-30.14	-35.83		1	0.700746	0.868196	0.832827	0.990053
-32.3	-24.24	-30.37				1	0.750464	0.940248
-31.22	-25.49	-24.5	-24.82			1	0.816464	0.784753	0.795003
-29.19	-18.9	-26.9	-29			1	0.647482	0.921548	0.993491
-39.54	-28.88		-30.48	-37.09		1	0.7304		0.770865	0.938037
-34.52	-26.94		-33.34	-36.3		1	0.780417		0.965817	1.05156

## Sheet: LV basal longitudinal
Raw data						Normalized to baseline
0	2h	7d	1mo	3mo		0	2h	7d	1mo	3mo
-22.415	-20.7	-23.485	-20.96	-15.785		1	1.30515	1.04774	0.935088	0.704216
-11.15	-20.97	-10.27				1	1.88072	0.921076
-9.58	-15.97	-11.475	-7.35	-13.09		1	1.66701	1.19781	0.767223	1.36639
-11.22	-13.435	-11.555	-12.57			1	1.19742	1.02986	1.12032
-11.32	-14.52		-12.685	-5.21		1	1.28269		1.12058	0.460247
-13.92	-18.61		-16.125	-16.015		1	1.33693		1.15841	1.1505

## Sheet: LV apical longitudinal
Raw data						Normalized to baseline
0	2h	7d	1mo	3mo		0	2h	7d	1mo	3mo
-16.655	-23.17	-17.975	-16.78	-14.28		1	1.34734	1.07926	1.00751	0.8574
-26.47	-21.945	-24.255				1	0.829052	0.91632
-23.72	-21.73	-21.295	-19.93	-19.735		1	0.916105	0.897766	0.840219	0.831998
-25.56	-17.855	-14	-22.675			1	0.698552	0.547731	0.887128
-31.39	-31.99		-21.92	-17.78		1	1.01911		0.698312	0.566422
-24.415	-10.725		-23.03	-18.97		1	0.439279		0.943273	0.776981

## Sheet: LV apical circumferential
Raw data						Normalized to baseline
0	2h	7d	1mo	3mo		0	2h	7d	1mo	3mo
-22.08	-25.33	-20.14	-19.22	-18.96		1	1.14719	0.912138	0.870471	0.858696
-24.98	-24.1	-26.36	-20.7	-23.83		1	0.964772	1.05524	0.828663	0.953963
-20.51	-22.75	-21.8	-22.19	-20.74		1	1.10922	1.0629	1.08191	1.01121
-23.82	-24.22	-25.28	-24.49	-21.98		1	1.01679	1.06129	1.02813	0.922754
-21.27	-21.8	-23.16	-21.43	-20.14		1	1.02492	1.08886	1.00752	0.946874

## Sheet: LV basal circumferential
Raw data						Normalized to baseline
0	2h	7d	1mo	3mo		0	2h	7d	1mo	3mo
-18.47	-20.98	-18.69	-16.3	-18.1		1	1.1359	1.01191	0.882512	0.979968
-20.47	-25.37	-21.79	-19.54	-20.76		1	1.23937	1.06448	0.954568	1.01417
-19.1	-21.26	-20.21	-20.21	-19.77		1	1.11309	1.05812	1.05812	1.03508
-19.31	-23.33	-23.1	-19.09	-18.49		1	1.20818	1.19627	0.988607	0.957535
-17.25	-21.52	-22.61	-20.27	-17.63		1	1.24754	1.31072	1.17507	1.02203

## Sheet: LA strain
Raw data						Normalized to baseline
0	2h	7d	1mo	3mo		0	2h	7d	1mo	3mo
-75.64	-101.29	-59.9	-60.31	-61.32		1	1.33911	0.791909	0.797329	0.810682
-52.59	-62.72	-48.1				1	1.19262	0.914623
-59.51	-55.33	-53.07	-54.85	-27.01		1	0.92976	0.891783	0.921694	0.453873
-55.85	-74.68	-46.26	-66.03			1	1.33715	0.82829	1.18227
-52.49	-55.03		-53.89	-39.25		1	1.04839		1.02667	0.747761
-69.94	-89.52		-72.54	-57.97		1	1.27995		1.03717	0.828853

## Sheet: LA surface area
Rat ID	Groups	Surface_LA_max (mm²)	Surface_LA_min (mm2)
R303	01 - Baseline	9.77177	2.90809
R303	01 - Baseline	9.77177	2.90809
R303	01 - Baseline
R303	02 - 2h	8.29227	1.72393
R303	02 - 2h	8.29227	1.72393
R303	02 - 2h	8.29227	1.72393
R303	02 - 2h
R303	03 - 7d	10.5337	3.71738
R303	03 - 7d	10.5337	3.71738
R303	03 - 7d
R303	04 - 1m	15.1085	7.48284
R303	04 - 1m	12.1521	5.00804
R303	05 - 3m	12.308	5.16848
R304	01 - Baseline	12.4599	6.1244
R304	01 - Baseline	12.4599	6.1244
R304	01 - Baseline	12.4599	6.1244
R304	01 - Baseline
R304	02 - 2h	9.3171	4.25125
R304	02 - 2h	9.3171	4.25125
R304	02 - 2h	9.3171	4.25125
R304	02 - 2h	7.20686	2.82016
R304	02 - 2h
R304	03 - 7d	18.6916	9.38895
R304	03 - 7d	18.6916	9.38895
R304	03 - 7d	18.6916	9.38895
R304	03 - 7d
R305	01 - Baseline	12.4278	6.49942
R305	01 - Baseline	12.4278	6.49942
R305	01 - Baseline	12.4278	6.49942
R305	01 - Baseline	11.0797	5.42309
R305	01 - Baseline
R306	01 - Baseline	11.5474	4.62663
R306	01 - Baseline	11.5474	4.62663
R306	01 - Baseline	11.5474	4.62663
R306	01 - Baseline
R306	02 - 2h	8.95024	3.97652
R306	02 - 2h	8.95024	3.97652
R306	02 - 2h	8.95024	3.97652
R306	02 - 2h	7.52393	3.31176
R306	02 - 2h
R306	03 - 7d	13.875	5.83387
R306	03 - 7d	13.875	5.83387
R306	03 - 7d
R306	04 - 1m	8.08806	3.88686
R306	04 - 1m	8.08806	3.88686
R306	04 - 1m	7.14539	3.48005
R306	05 - 3m	15.7565	10.7411
R307	01 - Baseline	7.96905	2.47493
R307	01 - Baseline	7.96905	2.47493
R307	01 - Baseline	7.96905	2.47493
R307	01 - Baseline
R308	01 - Baseline	9.17666	4.13104
R308	01 - Baseline	9.17666	4.13104
R308	01 - Baseline	9.17666	4.13104
R308	01 - Baseline	6.30273	3.05928
R308	01 - Baseline
R308	02 - 2h	8.88674	2.5468
R308	02 - 2h	8.88674	2.5468
R308	02 - 2h	8.88674	2.5468
R308	02 - 2h	10.142	3.27803
R308	02 - 2h
R308	03 - 7d
R308	03 - 7d	13.1676	5.44746
R308	03 - 7d	13.1676	5.44746
R308	03 - 7d	13.1676	5.44746
R308	03 - 7d	13.1676	5.44746
R308	03 - 7d
R308	04 - 1m	7.97919	2.72848
R308	04 - 1m	7.97919	2.72848
R308	04 - 1m	9.32698	3.36164
R308	05 - 3m
R308	05 - 3m
R309	01 - Baseline	7.68792	2.85791
R309	01 - Baseline	7.68792	2.85791
R309	01 - Baseline	7.68792	2.85791
R309	01 - Baseline
R309	02 - 2h	6.5083	2.51027
R309	02 - 2h	6.5083	2.51027
R309	02 - 2h	6.5083	2.51027
R309	02 - 2h	9.64261	3.61138
R309	02 - 2h
R309	03 - 7d
R309	03 - 7d
R309	04 - 1m	7.30303	2.80232
R309	04 - 1m	7.30303	2.80232
R309	04 - 1m
R309	05 - 3m	13.3052	6.37982
R309	05 - 3m	13.3052	6.37982
R310	01 - Baseline	10.304	3.95954
R310	01 - Baseline	10.304	3.95954
R310	01 - Baseline	10.304	3.95954
R310	01 - Baseline
R310	02 - 2h	5.99511	1.24265
R310	02 - 2h	5.99511	1.24265
R310	02 - 2h	5.99511	1.24265
R310	02 - 2h	6.88716	1.66543
R310	02 - 2h
R310	03 - 7d
R310	03 - 7d
R310	03 - 7d
R310	04 - 1m	9.98022	3.61322
R310	04 - 1m	9.98022	3.61322
R310	04 - 1m	9.98022	3.61322
R310	05 - 3m	11.0092	4.86871
R310	05 - 3m	11.0092	4.86871

## Sheet: RA strain
Raw data						Normalized to baseline
0	2h	7d	1mo	3mo		0	2h	7d	1mo	3mo
-51.26	-23.59	-49.29	-54.74	-53.81		1	0.460203	0.961568	1.06789	1.04975
-67.05	-31.91	-59.45				1	0.475913	0.886652
-37.08	-37.47	-33.63	-46.74	-39.28		1	1.01052	0.906958	1.26052	1.05933
-36.04	-32.54	-46.26	-37.93			1	0.902886	1.28357	1.05244
-64.77	-34.84		-76.6	-65.37		1	0.537903		1.18265	1.00926
-68.2	-49.83		-60.77	-77.43		1	0.730645		0.891056	1.13534
