# Supplementary material for: Acute stress induces long-term metabolic, functional, and structural remodeling of the heart
Source: Nat Commun. 2023 Jun 28;14:3835. doi: 10.1038/s41467-023-39590-3 (PMC10307856; doi:10.1038/s41467-023-39590-3)
Supplement: Supplementary file 4 — Source Data [file 41467_2023_39590_MOESM4_ESM.zip › SourceData/ SourceData_Figure6.xlsx]

## Sheet: cd31 & alpha-Sma
ID Data	Groups	CD31	aSMA	nucleus	Tissue	Ratio CD31/tissue	Ratio aSMA/tissue
PRMD1320 BS1_Scan1._R1	7d	8306420	195383	17271288	141384365	5.2355	0.123149
PRMD1320 BS3_Scan2._R1	7d	8932702	306894	31372695	140285317	5.20378	0.178782
PRMD1325 AP1_Scan1._R1	7d	1262643	113146	6617069	26014217	3.86942	0.346741				% of CD31 expression / tissue
PRMD1325 AP4_Scan2._R1	7d	1861174	117597	5660663	33817376	4.71445	0.29788				AP			BS
PRMD1325 BS1_Scan1._R1	7d	2632719	101696	6870788	55927442	4.19235	0.161941				0	2h	7d	0	2h	7d
PRMD1325 BS1_Scan1._R2	7d	2117710	50959	6063310	43133114	4.3046	0.103583				4.15795	4.20116		3.1728	4.10998	5.21964
PRMD1325 BS3_Scan1._R1	7d	2452266	65072	4418131	48926983	4.59698	0.121983				2.67454	0.831879	4.29194	3.46571	2.83397	5.28681
PRMD1325 BS3_Scan1._R2	7d	3182385	89246	4511417	47554869	6.11218	0.171408				2.6218	2.85956	4.06266	2.97828	3.86471	3.67394
PRMD1325 BS3_Scan1._R3	7d	3638327	67442	4416771	45920274	7.22793	0.133981				2.02877	3.00621	7.16396	1.74679	3.76665	4.78216
PRMD1326 AP1_Scan1._R1	7d	1522320	34509	4157951	32737862	4.126	0.0935309			Mean	2.87076	2.7247	5.17285	2.84089	3.64382	4.74064
PRMD1326 AP3_Scan1._R1	7d	1916822	65835	3911484	44017261	3.99932	0.13736			SD	0.906695	1.39763	1.72816	0.756415	0.55888	0.7455
PRMD1326 BS1_Scan1._R1	7d	6990826	180524	13761867	152526384	4.20404	0.108561
PRMD1326 BS3_Scan1._R1	7d	2792798	143582	6064258	64231488	3.97293	0.204254
PRMD1326 BS3_Scan1._R2	7d	1833726	66219	5934629	58522877	2.84486	0.102733				% of aSMA expression / tissue
PRMD1327 AP1_Scan3._R1	7d	1390978	27383	2285373	22047142	5.71654	0.112537				AP			BS
PRMD1327 AP3_Scan3._R1	7d	4179422	63120	5212782	43320909	8.61138	0.130054				0	2h	7d	0	2h	7d
PRMD1327 BS1_Scan3._R1	7d	4793036	198755	10209486	135865893	3.28121	0.136063				0.0818555	0.0935146		0.149185	0.133913	0.150966
PRMD1327 BS3_Scan3._R1	7d	1920815	14102	2716127	36226013	4.93248	0.0362127				0.0326371	0.0602259	0.32231	0.0889958	0.0885537	0.138579
PRMD1327 BS3_Scan3._R2	7d	976065	21253	1430286	19555591	4.65106	0.101273				0.168586	0.0723888	0.115446	0.0916695	0.100732	0.138516
PRMD1327 BS3_Scan3._R3	7d	7192786	141992	8905562	105923726	6.26389	0.123655				0.0304269	0.127598	0.121295	0.0636247	0.170527	0.0993009
PRMR237 AP1_Scan1._R1	0	1034448	10219	3457719	17268738	4.99095	0.0493041			Mean	0.0783763	0.0884319	0.18635	0.0983688	0.123431	0.13184
PRMR237 AP3_Scan1._R1	0	2267945	78037	7890489	60319533	3.32494	0.114407			SD	0.0646557	0.0295115	0.117781	0.036158	0.0367857	0.022469
PRMR237 BS1_Scan1._R1	0	4576341	215180	13731127	130505520	3.1728	0.149185
PRMR273 AP1_Scan1._R1	0	982814	4282	4808804	34150123	2.52269	0.0109911
PRMR273 AP3_Scan1._R1	0	2529807	83752	10129388	101011717	2.27621	0.0753565
PRMR273 AP3_Scan1._R2	0	3513672	12600	18005149	90955596	3.22471	0.0115638
PRMR273 BS1_Scan1._R1	0	3755620	111422	7878567	101253838	3.44134	0.102098
PRMR273 BS3_Scan2._R1	0	6936239	150832	24897435	173844208	3.49008	0.0758935
PRMR274 AP1_Scan1._R1	0	943995	87185	5333432	35936321	2.28738	0.211256
PRMR274 AP3_Scan1._R1	0	2260261	96272	7795215	68662536	2.95622	0.125915
PRMR274 BS1_Scan1._R1	0	2897990	94447	6750070	85233572	3.15055	0.102678
PRMR274 BS2_Scan1._R1	0	2036059	81619	5163378	62115566	3.02629	0.121314
PRMR274 BS2_Scan1._R2	0	1569104	26987	3343604	41968391	3.46289	0.0595582
PRMR274 BS2_Scan1._R3	0	1361359	49779	4017866	55864980	2.27337	0.0831273
PRMR280 AP1_Scan3._R1	0	686607	3530	5369335	49864940	1.24308	0.00639096
PRMR280 AP3_Scan4._R1	0	2911204	46931	4969054	81201703	3.37841	0.0544628
PRMR280 BS1_Scan4._R1	0	168038	90604	17535439	204795942	0.07558	0.0407518
PRMR280 BS3_Scan3._R1	0	6645643	168178	16850253	177580327	3.418	0.0864977
PRMR312 AP1_Scan4._R1	2h	818493	9879	1160764	13625712	5.53542	0.0668111
PRMR312 AP1_Scan4._R2	2h	514232	10597	1015725	8950050	5.15998	0.106334
PRMR312 AP3_Scan4._R1	2h	1152273	64857	5374560	55014288	1.90809	0.107399
PRMR312 BS3_Scan3._R1	2h	6345086	206738	11602644	142779892	4.10998	0.133913
PRMR313 AP1_Scan4._R1	2h	13348	8306	2595710	21966674	0.0543433	0.0338159
PRMR313 AP3_Scan3._R1	2h	1110222	59764	6031324	62951632	1.60941	0.0866359
PRMR313 BS2_Scan1._R1	2h	3013922	86461	4723252	60089792	4.65018	0.133401
PRMR313 BS2_Scan1._R2	2h	932550	57173	4399921	113426345	0.791462	0.0485231
PRMR313 BS3_Scan2._R1	2h	3536159	90845	6462344	97643633	3.39669	0.087262
PRMR313 BS3_Scan2._R2	2h	2169974	73877	5811082	81073264	2.49754	0.0850291
PRMR329 AP3_Scan1._R1	2h	494727	13825	1298067	29506641	1.60601	0.0448795
PRMR329 AP3_Scan1._R2	2h	968225	23516	1643418	21896552	4.11311	0.0998982
PRMR329 BS1_Scan1._R1	2h	1516985	32668	2525885	40662203	3.51251	0.0756412
PRMR329 BS1_Scan1._R2	2h	2545225	91861	7202969	95190176	2.48574	0.089714
PRMR329 BS3_Scan2._R1	2h	270643	8128	347706	5286040	4.80396	0.144273
PRMR329 BS3_Scan2._R2	2h	379624	7606	542869	7609470	4.65663	0.0932984
PRMR331 AP1_Scan2._R1	2h	2398433	124136	5327421	61956610	3.56464	0.184495
PRMR331 AP3_Scan2._R1	2h	2340324	67597	10155126	85454725	2.44779	0.0707009
PRMR331 BS1_Scan3._R1	2h	3273897	151362	4469324	66751984	4.59679	0.212523
PRMR331 BS1_Scan3._R2	2h	2326336	78831	3206682	51852902	4.22512	0.143174
PRMR331 BS3_Scan2._R1	2h	3236708	175937	5746761	90757746	3.35394	0.18231
PRMR331 BS3_Scan2._R2	2h	3059762	152527	7205726	98641986	2.89072	0.1441

## Sheet: LV capillary density per cell
0	2h	7d
1.2321	0.8182	1.3333
1.2066	0.7103	1.1128
0.7227	0.7704	0.6485
0.9405	0.977	0.9267
0.9558	0.9903	1.3415
1.2677	1.0226	1.5034
0.8023	0.8942	1.4211
1.064	1.0862	1.2222
1.4669	1.0676	1.6465
1.249	1.0855	1.5147
1.2119	1.1381	1.5748
0.9599	0.9379	1.3695
1.2248	1.0569	1.7792
1.0757	0.9364	1.9844
		1.6181
