# Supplementary material for: Acute stress induces long-term metabolic, functional, and structural remodeling of the heart
Source: Nat Commun. 2023 Jun 28;14:3835. doi: 10.1038/s41467-023-39590-3 (PMC10307856; doi:10.1038/s41467-023-39590-3)
Supplement: Supplementary file 4 — Source Data [file 41467_2023_39590_MOESM4_ESM.zip › SourceData/SourceData_Figure4_WB.xlsx]

## Sheet: Gfat2_Apex_Ctl_2h_7d
Wester Blot
Reference
		1min	5sec	75-250Kda				R/Gapdh		R/RP		R/Gapdh %CTL		R/RP %CTL
Gel A	Samples	Gfat2	Gapdh	RP		Act/RP		Gfat2		Gfat2		Gfat2		Gfat2
1	Apx_Ctl_17	139.694	1471.74	10041.4		0.146567		0.0949175		0.0139118		4.54777		8.2117
2	Apx_2h_09	497.31	1305.09	9941.76		0.131274		0.381053		0.0500223		18.2573		29.5267
3	Apx_7d_07	359.904	1436.84	10393.7		0.138242		0.250483		0.0346272		12.0013		20.4394
4	Apx_Ctl_18	102.835	1338.55	10256		0.130514		0.0768257		0.0100268		3.68094		5.91854
5	Apx_2h_10	670.38	1481.36	10875		0.136217		0.452543		0.061644		21.6826		36.3866
6	Apx_7d_08	663.253	1317.87	11207.9		0.117584		0.503275		0.0591771		24.1134		34.9304
7	Apx_Ctl_19	93.228	1372.71	11588.3		0.118456		0.0679151		0.00804498		3.25401		4.74871
8	Apx_2h_14	485.768	1370.67	10902.9		0.125716		0.354402		0.0445541		16.9804		26.299
9	Apx_7d_11	647.375	1390.03	11241.8		0.123648		0.465727		0.0575864		22.3143		33.9915
10	Apx_Ctl_20	50.512	1297.68	9370.09		0.138491		0.0389249		0.00539077		1.865		3.18201
11	Apx_2h_15	456.612	1316.95	9419.14		0.139817		0.346719		0.048477		16.6123		28.6145
12	Apx_7d_12	487.572	1156.88	9423.31		0.122768		0.421455		0.0517411		20.1931		30.5412
	CTL	8.043	385.363	4747.54		0.0811711		0.0208712		0.00169414		1		1
		1min	5sec	75-250Kda				R/Gapdh		R/RP		R/Gapdh %CTL		R/RP %CTL
Gel C	Samples	Gfat2	Gapdh	RP		Act/RP		Gfat2		Gfat2		Gfat2		Gfat2
1	Apx_Ctl_22	142.41	1411.99	7033.63		0.200748		0.100858		0.020247		3.65777		5.09754
2	Apx_2h_16	808.333	1530.51	8129.37		0.188269		0.528147		0.0994336		19.1541		25.0341
3	Apx_7d_13	653.364	1307.91	8858.83		0.147639		0.49955		0.0737529		18.117		18.5686
4
5
6
7
8
9
10
11
12
13
	CTL	15.036	545.305	3785.57		0.144048		0.0275736		0.00397192		1		1

## Sheet: Gfat2_Apex_Basal_Ctl_7d
Wester Blot
Reference
		1min	5sec	75-250Kda				R/Gapdh		R/RP		R/Gapdh %CTL		R/RP %CTL
Gel D	Samples	Gfat2	Gapdh	RP		Act/RP		Gfat2		Gfat2		Gfat2		Gfat2
1	Apx_Ctl_17	30.142	1363.4	8201.86		0.16623		0.022108		0.00367502		2.06734		2.2475
2	Apx_7d_07	217.673	1269.68	7987.08		0.158967		0.171439		0.0272531		16.0314		16.667
3	Apx_Ctl_18	35.206	1196.34	7353.95		0.162679		0.0294282		0.00478736		2.75186		2.92776
4	Apx_7d_08	478.533	1335.15	8530.53		0.156514		0.358412		0.0560965		33.5154		34.3065
5	Apx_Ctl_19	49.181	1368.99	9033.06		0.151553		0.035925		0.00544456		3.35938		3.32968
6	Apx_7d_11	603.1	1353.55	9187.62		0.147324		0.445568		0.0656427		41.6654		40.1445
7	Apx_Ctl_20	39.571	1435.95	8093.09		0.177429		0.0275574		0.00488948		2.57692		2.99022
8	Apx_7d_12	455.881	1304.19	9303.28		0.140186		0.349552		0.0490022		32.6869		29.9678
9	Apx_Ctl_22	39.607	1360.41	7967.44		0.170746		0.029114		0.00497111		2.72248		3.04014
10	Apx_7d_13	358.724	1155.12	9534.37		0.121153		0.310552		0.0376243		29.0399		23.0096
	CTL	4.549	425.381	2781.99		0.152905		0.0106939		0.00163516		1		1

## Sheet: Calculs C.Int_Gfat2
									Gfat2
		Apex							GelA	GelD	GelC		Myenne			Apex
	Gfat2	CTL	2h	7d				Apx_Ctl_17	4.54777	2.06734			3.30755		Gfat2	CTL	7d
		4.54777	18.2573	12.0013				Apx_7d_07	12.0013	16.0314			14.0164			3.30755	14.0164
		3.68094	21.6826	24.1134				Apx_Ctl_18	3.68094	2.75186			3.2164			3.2164	28.8144
		3.25401	16.9804	22.3143				Apx_7d_08	24.1134	33.5154			28.8144			3.30669	31.9899
		1.865	16.6123	20.1931				Apx_Ctl_19	3.25401	3.35938			3.30669			2.22096	26.44
		3.65777	19.1541	18.117				Apx_7d_11	22.3143	41.6654			31.9899			3.19012	23.5785
	Moy	3.4011	18.5374	19.3478				Apx_Ctl_20	1.865	2.57692			2.22096		Moy	3.04835	24.9678
	SEM	0.357783	0.741206	1.70988				Apx_7d_12	20.1931	32.6869			26.44		SEM	0.169984	2.50424
								Apx_Ctl_22	3.65777	2.72248			3.19012
								Apx_7d_13	18.117	29.0399			23.5785

## Sheet: Calculs Gapdh_Gfat2
									GFPT2
		Apex							GelA	GelD	GelC		Myenne			Apex
	GFPT2	CTL	2h	7d				Apx_Ctl_17	0.0949175	0.022108			0.0585128		GFPT2	CTL	7d
		0.0949175	0.381053	0.250483				Apx_7d_07	0.250483	0.171439			0.210961			0.0585128	0.210961
		0.0768257	0.452543	0.503275				Apx_Ctl_18	0.0768257	0.0294282			0.0531269			0.0531269	0.430844
		0.0679151	0.354402	0.465727				Apx_7d_08	0.503275	0.358412			0.430844			0.05192	0.455647
		0.0389249	0.346719	0.421455				Apx_Ctl_19	0.0679151	0.035925			0.05192			0.0332412	0.385504
		0.100858	0.528147	0.49955				Apx_7d_11	0.465727	0.445568			0.455647			0.0649859	0.405051
	Moy	0.0758882	0.412573	0.428098				Apx_Ctl_20	0.0389249	0.0275574			0.0332412		Moy	0.0523574	0.377601
	SEM	0.00897464	0.0280886	0.0381943				Apx_7d_12	0.421455	0.349552			0.385504		SEM	0.00433428	0.0353604
								Apx_Ctl_22	0.100858	0.029114			0.0649859
		Apex						Apx_7d_13	0.49955	0.310552			0.405051			Apex
	O-GlNcase	CTL	2h	7d											O-GlNcase	CTL	7d
		0.0572832	0.0252411	0.0520635												0.0370735	0.0310165
		0.029842	0.0291765	0.062978												0.0169108	0.0498402
		0.0242374	0.0291879	0.0617122												0.0126253	0.0415905
		0.0118912	0.00912258	0.034135												0.00677852	0.0296244
		0.00501066	0.00139365	0.0462059												0.00440402	0.048151
	Moy	0.0256529	0.0188244	0.0514189											Moy	0.0155584	0.0400445
	SEM	0.00738357	0.00466798	0.00434315											SEM	0.00474284	0.00343582
		Apex														Apex
	O-GlNtran	CTL	2h	7d											O-GlNtran	CTL	7d
		0.167402	0.132721	0.147963					O-GlNcase							0.113377	0.0995575
		0.140191	0.2052	0.168985					GelA	GelD	GelC		Myenne			0.101188	0.125843
		0.265304	0.226788	0.170436				Apx_Ctl_17	0.0572832	0.0168638			0.0370735			0.193613	0.119461
		0.168411	0.0811905	0.154516				Apx_7d_07	0.0520635	0.00996944			0.0310165			0.133006	0.124033
		0.102947	0.0948848	0.112869				Apx_Ctl_18	0.029842	0.00397965			0.0169108			0.100241	0.0926706
	Moy	0.0948848	0.148157	0.150954				Apx_7d_08	0.062978	0.0367023			0.0498402		Moy	0.128285	0.112313
	SEM	0.112869	0.023803	0.00851814				Apx_Ctl_19	0.0242374	0.00101315			0.0126253		SEM	0.014181	0.00553796
								Apx_7d_11	0.0617122	0.0214687			0.0415905
								Apx_Ctl_20	0.0118912	0.0016658			0.00677852
								Apx_7d_12	0.034135	0.0251137			0.0296244
								Apx_Ctl_22	0.00501066	0.00379738			0.00440402
		Apex						Apx_7d_13	0.0462059	0.0500961			0.048151			Apex
	HexoII	CTL	2h	7d											HexoII	CTL	7d
		1.44495	1.54708	1.57948												1.43186	1.62555
		1.43055	1.53086	1.59635												1.46227	1.50968
		1.512	1.45343	1.58794												1.44276	1.54694
		1.566	1.52742	1.86006												1.3953	1.64066
		1.3455	1.36532	1.47477												1.30666	1.4723
	Moy	1.4598	1.48482	1.61972											Moy	1.40777	1.55903
	SEM	0.0306301	0.0277345	0.052265											SEM	0.0224751	0.0265788
									O-GlNtran
									GelA	GelD	GelC		Myenne
								Apx_Ctl_17	0.167402	0.0593533			0.113377
								Apx_7d_07	0.147963	0.0511523			0.0995575
								Apx_Ctl_18	0.140191	0.0621849			0.101188
								Apx_7d_08	0.168985	0.0827018			0.125843
								Apx_Ctl_19	0.265304	0.121923			0.193613
								Apx_7d_11	0.170436	0.0684871			0.119461
								Apx_Ctl_20	0.168411	0.0976004			0.133006
								Apx_7d_12	0.154516	0.093551			0.124033
								Apx_Ctl_22	0.102947	0.0975353			0.100241
								Apx_7d_13	0.112869	0.0724722			0.0926706
									HexokinII
									GelA	GelD	GelC		Myenne
								Apx_Ctl_17	1.44495	1.41877			1.43186
								Apx_7d_07	1.57948	1.67163			1.62555
								Apx_Ctl_18	1.43055	1.49399			1.46227
								Apx_7d_08	1.59635	1.423			1.50968
								Apx_Ctl_19	1.512	1.37351			1.44276
								Apx_7d_11	1.58794	1.50593			1.54694
								Apx_Ctl_20	1.566	1.2246			1.3953
								Apx_7d_12	1.86006	1.42127			1.64066
								Apx_Ctl_22	1.3455	1.26782			1.30666
								Apx_7d_13	1.47477	1.46983			1.4723

## Sheet: Apex_Basal_Ctl_7d O-GlNAc
Wester Blot
Reference
						5sec	75-250Kda				R/Gapdh					R/RP					R/Gapdh %CTL					R/RP %CTL		R/RP %CTL
Gel D	Samples	0-GlcNA_h	0-GlcNA_b	0-GlcNA_T		Gapdh	RP		Act/RP		0-GlcNA_h	0-GlcNA_b	0-GlcNA_T	0		0-GlcNA_h	0-GlcNA_b	0-GlcNA_T	0		0-GlcNA_h	0-GlcNA_b	0-GlcNA_T	0		0-GlcNA_h	0-GlcNA_b	0-GlcNA_T	0
1	Apx_Ctl_17	520.808	466.439	987.247		1363.4	8201.86		0.16623		0.381993	0.342116	0.724109	0		0.0634987	0.0568699	0.120369	0		0.539425	0.643346	0.583995	#DIV/0!		0.586433	0.69941	0.634886	#DIV/0!
2	Apx_7d_07	671.786	406.671	1078.46		1269.68	7987.08		0.158967		0.529099	0.320294	0.849393	0		0.0841091	0.0509161	0.135025	0		0.747158	0.602311	0.685036	#DIV/0!		0.776776	0.626188	0.712192	#DIV/0!
3	Apx_Ctl_18	409.438	331.78	741.218		1196.34	7353.95		0.162679		0.342244	0.27733	0.619574	0		0.0556759	0.0451159	0.100792	0		0.483293	0.521518	0.499687	#DIV/0!		0.514186	0.554854	0.531628	#DIV/0!
4	Apx_7d_08	803.078	417.528	1220.61		1335.15	8530.53		0.156514		0.60149	0.312721	0.914211	0		0.0941417	0.0489452	0.143087	0		0.849384	0.588069	0.737312	#DIV/0!		0.869431	0.601949	0.754714	#DIV/0!
5	Apx_Ctl_19	555.625	412.144	967.769		1368.99	9033.06		0.151553		0.405865	0.301057	0.706921	0		0.0615102	0.0456262	0.107136	0		0.573135	0.566136	0.570133	#DIV/0!		0.568068	0.56113	0.565093	#DIV/0!
6	Apx_7d_11	716.554	455.811	1172.37		1353.55	9187.62		0.147324		0.529387	0.336751	0.866138	0		0.0779913	0.0496114	0.127603	0		0.747565	0.633259	0.698542	#DIV/0!		0.720276	0.610143	0.673042	#DIV/0!
7	Apx_Ctl_20	364.97	326.196	691.166		1435.95	8093.09		0.177429		0.254167	0.227164	0.481331	0		0.0450965	0.0403055	0.085402	0		0.358917	0.427181	0.388194	#DIV/0!		0.416482	0.495695	0.450454	#DIV/0!
8	Apx_7d_12	1021.06	445.713	1466.77		1304.19	9303.28		0.140186		0.782907	0.341755	1.12466	0		0.109752	0.0479092	0.157662	0		1.10557	0.642669	0.907042	#DIV/0!		1.0136	0.589208	0.831589	#DIV/0!
9	Apx_Ctl_22	620.964	300.777	921.741		1360.41	7967.44		0.170746		0.456454	0.221093	0.677546	0		0.0779378	0.0377508	0.115689	0		0.644573	0.415764	0.546442	#DIV/0!		0.719782	0.464276	0.610201	#DIV/0!
10	Apx_7d_13	910.687	467.51	1378.2		1155.12	9534.37		0.121153		0.788392	0.404729	1.19312	0		0.0955162	0.0490342	0.14455	0		1.11331	0.76109	0.962254	#DIV/0!		0.882125	0.603043	0.762434	#DIV/0!
	CTL	301.233	226.207	527.44		425.381	2781.99		0.152905		0.708149	0.531775	1.23992	0		0.10828	0.0813112	0.189591	0		1	1	1	#DIV/0!		1	1	1	#DIV/0!

## Sheet: Calculs C.Int O-GlNAc
							O-GlcNAc_T
		Apex					GelA	GelD	GelC		Myenne
	O-GlcNAc_h	CTL	2h	7d		Apx_Ctl_17	0.306246	0.583995			0.44512
		0.211421	0.451116	0.218459		Apx_7d_07	0.346556	0.685036			0.515796
		0.234658	0.363284	0.552561		Apx_Ctl_18	0.355595	0.499687			0.427641
		0.488737	0.464473	0.434455		Apx_7d_08	0.681456	0.737312			0.709384
		0.364949	0.480585	0.348519		Apx_Ctl_19	0.547253	0.570133			0.558693
		0.185037	0.258489	0.371295		Apx_7d_11	0.509718	0.698542			0.60413
	Moy	0.296961	0.403589	0.385058		Apx_Ctl_20	0.426649	0.388194			0.407421
	SEM	0.0465926	0.0339472	0.0446383		Apx_7d_12	0.465843	0.907042			0.686442
						Apx_Ctl_22	0.488522	0.546442			0.517482
		Apex				Apx_7d_13	0.714148	0.962254			0.838201
	O-GlcNAc_b	CTL	2h	7d
		0.528567	0.653589	0.646884
		0.639136	0.653648	0.983657
		0.684446	0.673161	0.686176
		0.571305	0.454499	0.740914
		0.83955	0.923737	1.11071
	Moy	0.652601	0.671727	0.833669
	SEM	0.0440224	0.0609248	0.0740485
		Apex
	O-GlcNAc_T	CTL	2h	7d
		0.306246	0.511654	0.346556
		0.355595	0.450101	0.681456
		0.547253	0.526869	0.509718
		0.426649	0.472786	0.465843
		0.488522	0.566951	0.714148
	Moy	0.424853	0.505672	0.543544
	SEM	0.0355448	0.016743	0.0560094
		Apex
	O-GlcNAc_h	CTL	7d
		0.375423	0.482808
		0.358976	0.700973
		0.530936	0.59101
		0.361933	0.727044
		0.414805	0.742305
	Moy	0.408415	0.648828
	SEM	0.0262967	0.0401996
		Apex
	O-GlcNAc_b	CTL	7d
		0.585957	0.624598
		0.580327	0.785863
		0.625291	0.659717
		0.499243	0.691792
		0.627657	0.935901
	Moy	0.583695	0.739574
	SEM	0.0189837	0.045668
		Apex
	O-GlcNAc_T	CTL	7d
		0.44512	0.515796
		0.427641	0.709384
		0.558693	0.60413
		0.407421	0.686442
		0.517482	0.838201
	Moy	0.471272	0.670791
	SEM	0.023411	0.0440559

## Sheet: Calculs Gapdh O-GlNAc
								O-GlcNAc_h
		Apex						GelA	GelD	GelC		Myenne
	O-GlcNAc_h	CTL	2h	7d			Apx_Ctl_17	0.609226	0.724109			0.666667
		0.294834	0.629096	0.304648			Apx_7d_07	0.689415	0.849393			0.769404
		0.327238	0.506613	0.770566			Apx_Ctl_18	0.707397	0.619574			0.663485
		0.681561	0.647723	0.605863			Apx_7d_08	1.35565	0.914211			1.13493
		0.508934	0.670193	0.486021			Apx_Ctl_19	1.08867	0.706921			0.897795
		0.0761252	0.106344	0.152753			Apx_7d_11	1.014	0.866138			0.940069
	Moy	0.377739	0.511994	0.46397			Apx_Ctl_20	0.848747	0.481331			0.665039
	SEM	0.0836489	0.0859735	0.0888558			Apx_7d_12	0.926717	1.12466			1.02569
							Apx_Ctl_22	0.374739	0.677546			0.526143
		Apex					Apx_7d_13	0.547815	1.19312			0.870468
	O-GlcNAc_b	CTL	2h	7d
		0.467068	0.538453	0.430847
		0.314527	0.40147	0.351539
		0.285712	0.729228	0.214749
		0.55071	0.278103	0.275077
		0.219375	0.167481	0.0715444
	Moy	0.367478	0.422947	0.268751
	SEM	0.0499721	0.0803852	0.0499919
		Apex
	O-GlcNAc_T	CTL	2h	7d
		0.609226	1.01785	0.689415
		0.707397	0.895402	1.35565
		1.08867	1.04812	1.014
		0.848747	0.940529	0.926717
		0.374739	0.434902	0.547815
	Moy	0.725756	0.867361	0.906719
	SEM	0.0972903	0.0910095	0.113941
		Apex
	O-GlcNAc_h	CTL	7d
		0.338414	0.416873
		0.334741	0.686028
		0.543713	0.567625
		0.381551	0.634464
		0.266289	0.470572
	Moy	0.372942	0.555113
	SEM	0.037975	0.0407632
		Apex
	O-GlcNAc_b	CTL	7d
		0.328254	0.352531
		0.328744	0.4489
		0.354083	0.372444
		0.283488	0.391226
		0.259854	0.399895
	Moy	0.310885	0.392999
	SEM	0.013954	0.0132109
		Apex
	O-GlcNAc_T	CTL	7d
		0.666667	0.769404
		0.663485	1.13493
		0.897795	0.940069
		0.665039	1.02569
		0.526143	0.870468
	Moy	0.683826	0.948112
	SEM	0.0488904	0.0512992

## Sheet: Gfat1_Apex_Ctrl_2h_7d
		Raw data		Normalization GFAT1
GeL 1		GADPH_0.5	GFAT1_1	GFAT1/GAPDH 0.5
AP	R399	138787	26094.4	0.188018
	R400	121513	46285.1	0.380906
	R401	115454	63897.9	0.553449
	R407	108078	54533.7	0.504578
	R408	91043.9	43000.9	0.47231
	R403	85968.1	73014	0.849314		0	2h	7d
	R402	84026.1	66324.4	0.78933		0.188018	0.553449	0.849314
	R404	87138.5	106429	1.22138		0.380906	0.504578	0.78933
						0.616716	0.47231	1.22138
		Raw data		Normalization GFAT1		0.865625	0.729082	0.747747
GeL 2		Gapdh_0.5_Gel2	GFAT1_1	GFAT1/GAPDH0.5 gel2			0.69778	1.05722
AP	R398		11695.6
	R409	53999.1	33302.1	0.616716
	R410	68285.1	59109.3	0.865625
	R411	83047.7	60548.6	0.729082
	R412	85502.9	59662.2	0.69778
	R406	73233.2	54759.9	0.747747
	R405	91673.2	96918.8	1.05722
