# Supplementary material for: Acute stress induces long-term metabolic, functional, and structural remodeling of the heart
Source: Nat Commun. 2023 Jun 28;14:3835. doi: 10.1038/s41467-023-39590-3 (PMC10307856; doi:10.1038/s41467-023-39590-3)
Supplement: Supplementary file 4 — Source Data [file 41467_2023_39590_MOESM4_ESM.zip › SourceData/SourceData_Figure3.xlsx]

## Sheet: Glut 1
	Glut 1									Apex		Basal
	Rat	Ap1	Ap2	Ap3	Ap4	Ap5	Bs1	Bs2	Bs3	Mean	Sd	Mean	Sd
0	D1322						18.6009	18.425	15.4277			17.4845	1.78347
	R209	16.3522	1.48157	2.68919	18.3717	10.4299	9.89371	3.71779	1.05897	9.86492	7.68995	4.89016	4.53255
	R275				17.7751	17.488	5.07359	10.5162	8.54894	17.6315	0.203001	8.04624	2.7559
	R276	12.7192	9.1297	13.1316	13.1625	15.5289	17.5771	3.33635	11.3981	12.7344	2.29915	10.7705	7.1411
	R280	19.538	34.0575	25.8927	25.4801	34.326	17.3157	18.3864	11.4187	27.8589	6.30494	15.7069	3.75212
	R273	34.9603	18.7379	23.7662			12.7778	3.5976	1.56085	25.8215	8.30423	5.97874	5.97555
	R274	27.1259	62.7747	19.3567	33.627	38.244	5.90607	1.70896	2.0191	36.2256	16.4548	3.21138	2.33882
7d	D1325	26.2005	13.9791	45.6687	50.7504	15.0658	12.1533	5.62997	3.8077	30.3329	17.1002	7.19699	4.38793
	R270	17.5902	6.33113	11.3489	32.9017	27.9727	10.2935	14.7286	13.0239	19.2289	11.119	12.682	2.23721
	D1328	52.6409		11.2558			2.03596		6.52183	31.9483	29.2637	4.2789	3.17198
	R269		18.6495		20.9049	20.7987	6.15089	16.5929	7.70481	20.1177	1.27263	10.1495	5.63395
	D1323	37.453	33.6438	10.3273	59.9816	38.9752	43.3417	9.63153	2.21131	36.0762	17.6825	18.3948	21.9209
	D1324	34.9603	45.0705	43.0705	61.667	61.667	21.9578	6.25992	8.66585	49.2871	11.9185	12.2945	8.45464
2h	R312	67.0428	70.2421	50.1535	50.4468	0.0888042	19.6017	29.7425	29.8547	47.5948	28.1186	26.3996	5.88748
	R328	47.7066	38.304	49.2952	51.3224	41.3275	17.5301	18.906	5.20132	45.5912	5.52999	13.8792	7.54665
	R329	27.7879	10.1576	19.0968	36.6455	41.6161	27.8933	11.5621	18.2193	27.0608	12.7808	19.2249	8.21189
	R331	47.6265	29.4015	42.2106	29.7615	33.7859	16.5284	25.7763	29.8135	36.5572	8.05535	24.0394	6.81072
	R313	32.7887	38.7388		42.4738	32.6047	25.1787	18.6734	38.3155	36.6515	4.81502	27.3892	10.0059
	R330	27.7133	31.751	42.2516	32.0847	30.3524	13.2494	24.6203	18.3097	32.8306	5.54086	18.7265	5.69686

## Sheet: Glut 4
	Glut4									Apex		Basal
	Rat ID	Ap1	Ap2	Ap3	Ap4	Ap5	Bs1	Bs2	Bs3	Mean	Sd	Mean	Sd
0	D1322						11.9629	15.8691	10.223			12.685	2.89151
	R209	15.0487	0.256591	1.38254	9.43884	9.92052	6.31893	3.1548	3.30519	7.20943	6.24637	4.25964	1.78498
	R275				3.69808	7.98673	2.25993	7.30615	1.36075	5.84241	3.03253	3.64228	3.2047
	R276	9.02244	5.41024	8.94297	2.85695	2.83626	4.36894	0.487302	1.47874	5.81377	3.07647	2.11166	2.01674
	R280	12.2683	16.4668	16.5288	15.9007	13.1034	9.99974	6.08627	8.49472	14.8536	2.0157	8.19358	1.97404
	R273	36.6981	12.4885	9.15254			15.7694	4.92119	5.02512	19.4464	15.0332	8.57191	6.23344
	R274	30.4732	0.0157291	13.8938	30.1991	33.6712	10.4578	5.21692	5.69536	21.6506	14.3496	7.12338	2.89763
7d	D1325	21.9374	23.2582	23.8976	33.7035	46.7565	18.9657	1.30006	31.0972	29.9106	10.5137	17.121	14.984
	R270	7.07388	13.451	9.27482	21.1271	10.0478	16.1866	11.5629	5.76396	12.1949	5.49374	11.1712	5.22237
	D1328	35.8843		20.8697			7.38126		8.60634	28.377	10.6169	7.9938	0.866264
	R269		7.92058	6.74119	16.5262	16.634	2.15311	12.0466	1.35186	11.9555	5.36187	5.18384	5.95677
	D1323	49.8424	0.241699	25.0004	61.334	60.6252	28.4131	5.47126	7.25246	39.4087	26.3694	13.7123	12.7624
	D1320	61.1173	36.9306	55.7903	31.2581	24.6144	32.7495	31.4001	30.2944	41.9421	15.8033	31.4813	1.22957
	D1324	57.3976	41.5852	25.8115	42.4926	64.4299	20.0822	4.52441	4.91664	46.3433	15.0694	9.84107	8.87121
2h	R312	32.3337	24.0023	27.5477	22.4102	30.2824	5.9323	4.46572	3.49418	27.3153	4.15566	4.63073	1.22741
	R328	13.7873	4.66725	14.1454	14.4177	4.48016	14.2361	10.9069	4.96813	10.2996	5.23217	10.037	4.69481
	R329	12.1816	5.32845	7.05999	5.09468	7.07887	1.27892	3.75012	3.32628	7.34871	2.85809	2.78511	1.3215
	R331	20.8785	13.6909	33.7672	21.53	12.3953	13.9196	9.16592	12.9129	20.4524	8.50386	11.9995	2.50502
	R313	16.0988	9.99383	8.21977	6.32284	8.6016	4.21197	11.8157	8.40223	9.84736	3.73245	8.14331	3.80849
	R330	11.292	4.68491	15.4909	12.0293	7.33996	11.2149	2.14757	1.85746	10.1674	4.21673	5.0733	5.32074

## Sheet: Cd68
	CD68									Apex		Basal
	Rat	Ap1	Ap2	Ap3	Ap4	Ap5	Bs1	Bs2	Bs3	Mean	Sd	Mean	Sd
0	D1322						0.0111871	0.0114432	0.00418962	#DIV/0!	#DIV/0!	0.00893999	0.00411593
	R209	0.0464656	0.00627059	0.00543025	0.013019	0.0130356	0.00408015	0.00529083	0.00414078	0.0168442	0.0169458	0.00450392	0.000682155
	R275				0.00339534	0.00548627	0.00252769	0.00899277	0.00443708	0.0044408	0.00147852	0.00531918	0.00332158
	R276	0.00342371	0.00388445	0.0099666	0.00182859	0.00248631	0.00376531	0.000676724	0.00477083	0.00431793	0.00325756	0.00307095	0.00213355
	R280	0.00209012	0.00574466	0.00313154	0.00218932	0.00289374	0.00450651	0.0220575	0.00241112	0.00320988	0.00148548	0.00965839	0.010789
2h	R312	0.0299379	0.041706	0.0569936	0.0495794	0.037095	0.0102628	0.0130768	0.0247517	0.0430624	0.0105623	0.0160304	0.00768278
	R328	0.0547263	0.0331642	0.0424436	0.0352036	0.0285629	0.0426469	0.0434279	0.0401082	0.0388201	0.0102031	0.042061	0.00173569
	R329	0.0387111	0.0344946	0.0148488	0.0330961	0.0381074	0.0198912	0.0171674	0.025498	0.0318516	0.00979563	0.0208522	0.00424765
	R331	0.121897	0.0461863	0.249616	0.117315	0.102178	0.102566	0.12074	0.0626909	0.127439	0.0746668	0.0953325	0.0296931
	R313	0.0445028	0.0401039	0.0407627	0.064004	0.0486814	0.0421901	0.0493077	0.0351444	0.047611	0.00978256	0.0422141	0.00708168
	R330	0.0739325	0.0758111	0.174314	0.134898	0.132518	0.050214	0.0180913	0.0330986	0.118295	0.0429797	0.0338013	0.0160729
7d	D1325	0.742114	0.513397	0.233911	0.14061	0.656889	0.0286084	0.0122815	0.0690527	0.457384	0.261867	0.0366475	0.0292269
	R270	0.0914062	0.0629521	0.170287	0.0889428	0.0958904	0.034805	0.0322713	0.0563887	0.101896	0.0403358	0.041155	0.0132535
	D1328	0.168165		0.00536936			3.84347e-05		0.0394694	0.0867671	0.115114	0.0197539	0.0278819
	R269		0.00390132	0.00946597	0.0268518	0.0202845	0.00938834	0.023006	0.0118765	0.0151259	0.0103623	0.0147569	0.00725139
