# Supplementary material for: Acute stress induces long-term metabolic, functional, and structural remodeling of the heart
Source: Nat Commun. 2023 Jun 28;14:3835. doi: 10.1038/s41467-023-39590-3 (PMC10307856; doi:10.1038/s41467-023-39590-3)
Supplement: Supplementary file 4 — Source Data [file 41467_2023_39590_MOESM4_ESM.zip › SourceData/SourceData_Figure2.xlsx]

## Sheet: LV SUV mean
0	2h	7d	1mo	3mo
1	0.457186	0.639519	0.666691	0.717136
1	0.511826	0.800451	0.72079	1.11186
1	0.891685	0.860382	0.731171	0.42875
1	1.75715	1.49479	1.21866	1.00459
1	3.35146	2.0671	1.18629	2.47937
1	1.67327	1.7948	0.434619	1.42006
1	0.444668	0.860582	0.663719	0.958749
1	2.97718	2.87979	2.49773	2.41646
1	1.15542	0.87515	0.747204	0.54813

## Sheet: LV apical SUV mean
0	2h	7d	1mo	3mo
1	0.50716	0.70186	0.7135	1.0991
1	0.531916	1.24402	0.923082	1.32645
1	0.792773	1.78712	0.846164	0.533679
1	1.74796	1.73817	1.13492	1.60903
1	2.89516	2.15837	1.05793	2.6269
1	1.6588	2.04247	0.51746	1.85235
1	0.333477	0.856657	0.519056	0.956643
1	2.62834	3.5955	2.49091	3.02695
1	1.27231	0.963051	0.683581	0.482392

## Sheet: LV basal SUV mean
0	2h	7d	1mo	3mo
1	0.421513	0.606076	0.646582	0.478039
1	0.393253	0.712213	0.705263	0.758455
1	1.01603	0.866565	0.725674	0.284646
1	1.98304	1.73654	1.27152	0.742425
1	3.47661	2.10468	1.14068	1.822
1	1.50947	1.67253	0.454401	1.07762
1	0.453215	0.914396	0.784786	0.714034
1	3.56748	3.54103	2.49254	2.02029
1	1.31815	0.968412	0.53175	0.394748

## Sheet: LV K1
0	2h	7d	1mo	3mo
1	2.49258	1.46588	0.562315	1.07864
1	1.49399	1.73874	1.22372	2.48048
1	1.74603	1.5	3.03439	4.43651
1	2.42779	2.33515	2.86376	2.88011
1	2.08663	1.07178	5.63366	2.99505
1	0.826321	1.37756	1.16936	3.85113
1	2.31651	0.191378	0.694006	1.66141
1	0.935174	3.34214	0.441777	1.42857
1	0.939512	0.569922	0.496115	0.569922

## Sheet: LV apical K1
0	2h	7d	1mo	3mo
1	1.6245	1.24495	0.834455	1.91655
1	0.805913	1.41645	2.29563	2.7635
1	0.249619	0.166921	0.193775	0.618859
1	1.59781	1.10603	1.32358	3.16271
1	0.7302	1.09015	0.509337	0.553767
1	1.00573	0.441261	0.61533	3.2808
1	2.13587	0.373188	4.59964	2.40942
1	0.666667	0.540874	0.195913	0.447498
1	0.815789	0.804825	0.594298	0.482456

## Sheet: LV basal K1
0	2h	7d	1mo	3mo
1	1.60886	1.04432	0.558767	1.47977
1	1.08225	0.952381	0.676407	2.37013
1	0.718997	0.529683	0.218338	0.623351
1	1.45993	1.1324	1.71254	3.13589
1	3.32378	0.863897	5.30659	1.24642
1	0.586493	0.177725	0.519352	1.09795
1	1.15437	0.460076	1.08897	1.09506
1	0.558203	1.76106	0.560245	0.932607
1	1.11294	1.98255	2.65708	1.1807

## Sheet: LV k3
0	2h	7d	1mo	3mo
1	0.656716	0.701493	0.328358	0.350746
1	0.755906	0.551181	0.338583	0.669291
1	0.950617	1.41975	1.35802	0.864198
1	1.19355	0.741935	0.758065	1.12903
1	0.90411	2.05479	0.931507	1.64384
1	0.676923	2.8	0.423077	0.6
1	0.334495	0.428571	0.254355	0.557491
1	0.505263	1.33684	0.621053	0.663158
1	0.722222	0.8	0.822222	0.655556

## Sheet: LV apical k3
0	2h	7d	1mo	3mo
1	1.18812	1.18812	0.376238	0.831683
1	0.377622	0.958042	0.615385	0.972028
1	0.193548	2.12903	0.806452	0.580645
1	0.8125	0.5	0.338542	0.338542
1	0.456954	1.5298	0.344371	0.933775
1	0.401235	0.919753	0.240741	0.679012
1	0.130631	0.644144	0.322072	0.518018
1	0.646465	2.28283	1.15152	0.919192
1	0.939759	1.96386	1.10843	0.53012

## Sheet: LV basal k3
0	2h	7d	1mo	3mo
1	0.781818	1.64545	0.336364	0.509091
1	0.439791	0.138743	0.138743	0.366492
1	0.913793	1.62069	1.05172	0.724138
1	0.97	2.17	0.72	0.93
1	0.446701	1.51269	0.568528	1.11168
1	0.602564	1.27564	0.307692	0.833333
1	0.315972	0.940972	0.746528	1.04167
1	0.369231	1.5	1.26923	0.438462
1	0.9625	2.1625	1.6	1.625
