# Supplementary material for: Acute stress induces long-term metabolic, functional, and structural remodeling of the heart
Source: Nat Commun. 2023 Jun 28;14:3835. doi: 10.1038/s41467-023-39590-3 (PMC10307856; doi:10.1038/s41467-023-39590-3)
Supplement: Supplementary file 4 — Source Data [file 41467_2023_39590_MOESM4_ESM.zip › SourceData/SourceData_SuppFigures.xlsx]

## Sheet: Supplementary fig1
Room temprature							Isoflurane rate							FDG activity
0	2h	7d	1mo	3mo			0	2h	7d	1mo	3mo			0	2h	7d	1mo	3mo
22.9	21.7	22	19.1	21.2			2.5	3	2.16667	2.16667	2			34.03	29.69	30.55	29.29	28.66
22.9	22.9	20.1	21.3	23.5			3	3	1.83333	1.83333	2			29.72	29.47	33.56	30.42	32.8
22	23.3	21.9	22	22.3			2.5	3	2	2	2.5			27.75	29.38	29.27	32.93	30.9732
22.3	21	21.4	21	21.9			3	3	2.66667	2.66667	2.75			30.62	30.45	30.93	27.19	31.0441
23.3	21.5	21.5	19.5	21.6			3	3	2	2	3			29.81	31.32	30.24	32.06	32.2
20.5	21.7	21.9	19.8	23.7			3	2.66667	2.16667	2.16667	2.75			31.88	32.16	26.35	32.79	32.42
20.8	21.9	21	20.4	25.5			3	2.5	1.5	1.5	3.08333			32.9	28.84	32.37	33.81	32.74
22	21.8	22.2	21.6	24.8			3	2	2.16667	2.16667	2.875			32.63	31.07	29.86	33.52	31.75
22	22.5	20.8	21	26.1			2	3	2.33333	2.33333	3			9	28.81	32.13	32.24	33.17
22.7	23.7	25.9					2	3	3					38.36	40.7	37.41
24.6	22.45	23.8					3	3	2.75					34.36	40.7	37.62
25.6	25	27.8					3	3	3					37.59	39.51	37.21
23.5	23.35	31.8					2.16667	3	4					38.52	39.48	39.67
26.2	25.7	31.1					3	2.66667	4					42.23	39.46	39.32
27.6	24.5	29.6					3.66667	3	3.66667					39.58	37.96	38.53
28.8	27.75	25.7					3	4	2.66667					37.62	34.79	41.83
30.9	26.95	23.5					2.5	2.66667	2					35.82	33.88	41.36
32.4	28	26.8					3	3	3					36.57	32.54	38.75

## Sheet: Supplementary fig2
c Left coronary flow																											d Left coronary reserve
	Pre-hyperemia								Hyperemia								Post-hyperemia										0	2h	7d	1mo	3mo
0	630.633	526.127	639.809	384.104	437.438	647.36	451.256	1016.53	749.017	814.687	884.673	596.127	745.797	919.254	605.071	827.645	727.819	701.603	756.092	562.614	671.538	958.856	484.418	748.783			0.187722	0.24011	0.413054	0.523649	0.904434
2h	839.974	1038.38	1365.19	887.578	963.575	976.559	1460.66	800.287	1041.66	806.838	1161.32	758.71	1021.46	1134.09	981.877	830.364	922.117	1204.62	1148.74	935.903	1317.57	1025.88	966.466	599.933			0.548461	-0.222985	0.458543	0.65678	0.745142
7d	455.184	434.097	499.539	352.721	510.994	615.123	475.948	488.501	643.199	633.149	777.666	650.424	710.247	668.768	492.905	820.078	730.767	662.053	815.841	594.652	593.521	688.693	485.311	581.737			0.382713	-0.149336	0.556769	0.566691	0.104915
1mo					422.028	467.508	386.315	314.026					643.023	774.557	605.237	481.554					518.282	713.219	488.763	432.006			0.551994	-0.145191	0.844017	0.533485	-0.105761
3mo					356.268	432.54	616.938	594.012					678.488	754.844	681.664	531.189					584.754	540.173	510.765	499.383			0.70492	0.0600739	0.389934
																											0.420005	0.161317	0.0872093
																											0.340858	-0.327786	0.0356294

## Sheet: Supplementary fig3
a
RR interval									QRS interval									S amplitude									ST height
0			2h			7d			0			2h			7d			0			2h			7d			0			2h			7d
1	0	30	0.669684	0.00658038	30	0.951566	0.10877	30	1	0	30	0.731747	0.0462918	30	0.586912	0.202842	30	1	0	30	-25.1416	374.793	30	-0.155128	99.1537	30	1	0	30	-4.87074	3.01635	30	-2.28291	1.67803	30
1	0	30	0.623885	0.0725644	30	0.971384	0.118355	30	1	0	30	0.71974	0.219114	30	1.19724	0.411589	30	1	0	30	-0.320289	1.02351	30	-0.163649	0.653031	30	1	0	30	-0.230084	0.688056	30	-0.187256	0.591748	30
1	0	30	0.651808	0.0257692	30	0.888157	0.0355333	30	1	0	30	3.8926	0.685639	30	1.09532	0.258988	30	1	0	30	4.30027	1.05639	30	0.435025	0.27398	30	1	0	30	6.31886	46.5997	30	0.970489	13.3949	30
1	0	30	0.660867	0.0262775	30	0.853302	0.0303098	30	1	0	30	1.79066	1.15606	30	1.84809	1.06783	30	1	0	30	1.76563	0.455806	30	1.2277	0.301185	30	1	0	30	4.49308	2.93027	30	0.441727	0.548251	30
1	0	30	0.945777	0.0150556	30	1.22917	0.0118995	30	1	0	30	0.921293	0.604137	30	0.470348	0.0540293	30	1	0	30	1.43703	0.676951	30	0.80245	0.276297	30	1	0	30	7.56809	9.52159	30	3.40495	2.59445	30
1	0	30	0.92379	0.0194718	30	1.13836	0.0258063	30	1	0	30	0.456618	0.19261	30	0.396627	0.164389	30	1	0	30	-0.125146	1.37019	30	1.34762	0.330629	30	1	0	30	-2.68381	0.754954	30	1.67777	0.499266	30
b
ASAT					ALAT					Creatine kinase					LDH					BNP
0	2h	7d	1mo	3mo	0	2h	7d	1mo	3mo	0	2h	7d	1mo	3mo	0	2h	7d	1mo	3mo	0	2h	7d
70	202	58	65	62	47	105	40	44	41	114	380	89	55	104	265	754	208	138	116	235.55	174.414	1559.97
80	197	63	52	50	51	94	44	32	31	64	220	73	50	118	289	580	146	89	103	441.52	219.195	328.593
62	152	47	64	172	33	50	31	34	81	92	654	102	79	67	277	1030	193	124	255	371.295	203.563	605.32
69	258	69	61	85	46	122	35	32	50	172	528		149	308	196	1270	858	122	347		667.166	349.54
60	203	53	60	51	42	67	40	36	38	213	578	204	50	40	206	918	164	108	69		605.32	605.32
57	207	50	56	65	35	60	35	40	64	202	500	100	152	52	283	955	151	181	65			349.54
	170	51	75	140		77	36	51	72		1026	94	90	62		638	90	170	247			605.32
	127			53		79			32		217			58		550			99
				62					39					70					149
				128					80					103					248
				66					44					58					96
				69					52					64					123
				160					100					56					177
				95					53					47					246
				128					75					56					232
				91					58					46					174
c
Blood glucose level					Lactate					Non-esterfifed fatty acids					Glycerol					Triglyceride					Cholesterol					HDL					Status anti-oxidant total
0	2h	7d	1mo	3mo	0	2h	7d	1mo	3mo	0	2h	7d	1mo	3mo	0	2h	7d	1mo	3mo	0	2h	7d	1mo	3mo	0	2h	7d	1mo	3mo	0	2h	7d	1mo	3mo	0	2h	7d	1mo	3mo
186	171	154	198	160	5.4	6.8	1.3	2.4	2	0.27	1.18	0.49	0.6	0.48	33	755	50	120	75	2.04	1.68	2	1.99	4.4	2.78	1.36	1.8	2.18	1.96	1.57	0.85	1.03	1.24	1.06	1.29	0.98	0.33	1.13	1.31
148	187	122	143	143	3.5	6.1	4.2	2	1.9	0.51	1.19	0.3	0.42	0.45	41	759	26	61	114	1.57	1.6	2.28	1.34	2.16	2.59	1.36	2.3	1.54	1.65	1.47	0.81	1.33	0.9	0.97	0.95	1.06	1.22	0.91	1.11
159	165	141	168	154	3.1	4.6	2.5	1.8	1.8	0.39	1.06	0.32	0.49	0.67	44	654	41	74	140	0.74	1.65	1.15	1.48	2.3	1.99	1.62	2.07	1.63	2.45	1.24	1.03	1.24	0.92	1.49	0.81	0.63	0.91	1.13	1.3
172	200	138	162	150	2	5.9	2.4	1.6	1.4	0.36	0.96	0.36	0.34	0.38	39	703	78	59	55	1.57	2.39	1.08	1.66	2.31	1.8	1.79	2	1.43	2.37	1.05	1.09	1.11	0.81	1.36	1.04	0.8	0.05	1.06	1.19
169	166	141	158	166	2.2	7.5	2.9	1.9	1.1	0.4	1.04	0.11	0.38	0.44	101	611	48	63	185	1.31	2.77	0.52	1.64	1.22	2.1	1.51	1.9	1.14	1.49	1.24	0.92	1.14	0.65	0.92	0.91	1.01	0.57	0.94	1.11
165	195	112	178	168	2.5	6	1.9	2.1	2	0.46	1.09	0.33	0.46	0.61	95	513	64	59	78	1.41	2.3	0.92	1.86	2.01	1.89	1.22	1.55	1.87	2.87	1.07	0.78	0.99	1.06	1.68	0.79	0.84	0.99	1.11	1.31
162	168	142	176	150		7.4	1.1	2.4	2.5		0.66	0.16	0.14	0.18		617	45	64	57		1.57	0.52	1.34	1.31		1.68	1.48	2.48	2.16		1	0.93	1.35	1.23		0.97	1.02	1.24	1.25
165	235	149	145	155		7			1.7		0.9			0.47		610			131		2.71			1.13		1.41			1.73		0.84			1.3		1			1.01
189	156	124	162	139					1.8					0.72					112					1.57					1.84					1.38					1.15
152	200	144							2.4					0.1					61					1.53					1.79					1.06					1.12
119	197	159							1.9					0.34					65					1.07					1.34					0.89					1.23
177	265	139							2.3					0.45					52					1.59					2.25					1.45					1.19
150	291	145							2.6					0.5					88					1.32					2.54					1.5					1.39
151	237	138							2.9					0.44					54					1.33					2.52					1.45					1.08
168	210	167							1.8					0.4					84					0.77					2.9					1.75					1.24
159	228	133							2.1					0.41					125					1.24					2.28					1.39					1.2
145	197	138
d
Animal weight					Animal temperature					Heart rate					Respiratory rate
0	2h	7d	1mo	3mo	0	2h	7d	1mo	3mo	0	2h	7d	1mo	3mo	0	2h	7d	1mo	3mo
260.4	255.6	263.4	285.4	317.8	35.03	35.125	30.62	31.81	34.53	370	439	325	318	403.5	40	53.5	40.5	30	36
248.2	240.6	252	265	276.2	31.66	35.375	40.6667	30.845	34.595	358.5	408.667	309	298.5	321	39.5	46	40.6667	31	42.5
240.6	237	240.6	269.4	288.8	34.35	34.75	33.965	33.62	35.09	332	462.5	340.667	328	362.5	37.67	62.5	43	35.3333	43
251	246	270.2	278.2	305.2	34.35	35.56	34.03	32.81	33.75	370	450	355	320	332.5	46	62.5	47	39.5	44.5
225.4	232.6	233.4	270.2	287.4	32.66	32.935	33.06	31.815	34.405	345	421	317.5	285.5	312	45.5	42.5	44.5	32	44.3333
243.4	249.2	244	263.4	281.4	35.37	34.125	33.905	32.405	36.245	314	416	318.5	310.5	345	39.5	43.5	40.5	30	46.2
249.2	236.2	247.2	257.6	278.2	33.715	34.125	34.595	33.565	36.905	310.5	428.5	353.5	335	313.5	34.5	55	45.5	34.3333	42.25
233.4	247.6	263.8	269.8	302.8	35.31	34.435	33.5	33.25	35.78	366	384	297.333	225	289.667	38.5	42	38.3333	46.5	49.6667
252	251.2	270.2	299.6	333.2	32.94	35.72	33.84	34.06	36.155	275	404	257.667	301.5	296	37	55.5	41	40.6667	47
					30.545	34.345	35.8333			258.5	453	339.333			40	69.5	46.6667
					30.905	34.19	33.875			350	402	306.5			39	60	38
					34.435	31.595	33.705			269	378.5	286			50	61	43.5
					33.34	34.53	35.5275			334	412.5	375			40.3333	52	65.25
					33.685	35.33	36.186			292	380	308			41.5	60	66.3333
					32.905	36.465	37.012			347	447.5	342			40	57	58.25
					35.795	35.4167	33.2325			330	433.333	307.5			61.8333	78	45.75
					35.215	34.375	31.8533			281.5	406.5	260.75			47.8	63.6	46.5
					35.1433	36.7033	35.09			312.4	441.667	322			51.6	63.6667	49

## Sheet: Supplementary fig4
b
EF					FS					LV vol d					LV vol s					LV mass
0	2h	7d	1m	3m	0	2h	7d	1m	3m	0	2h	7d	1m	3m	0	2h	7d	1m	3m	0	2h	7d	1m	3m
69.3199	76.3668	76.0717			40.0474	46.076	45.6758			250.954	216.076	197.48			76.993	51.0656	47.2536			561.849	616.802	526.928
78.7206	80.5953	79.2264			48.5782	50.1333	49.1991			250.954	191.988	271.505			53.4016	37.2547	56.4014			431.733	597.039	630.133
60.2872	96.3862	69.8805			32.9694	73.913	40.3509			222.362	135.318	220.166			88.306	4.89006	66.313			621.575	868.374	756.316
69.7626	95.5628	67.4961			40.3017	72.5	38.6878			229.017	222.33	278.542			69.2489	9.86527	90.537			747.669	977.36	770.205
69.4622	81.1644	71.272	58.1794	63.7334	40.4301	49.6269	42.1371	31.8376	35.8974	312.114	88.1982	360.495	316.639	316.639	95.3127	16.6126	103.563	132.42	114.834	611.52	738.913	631.287	699.669	684.967
77.0855	92.1476	68.5704	73.5696	62.2306	47.2492	65.586	39.6996	44.0748	34.7162	309.864	223.592	313.619	336.636	301.687	71.004	17.5574	98.5692	88.9742	113.945	619.799	742.337	609.078	585.138	714.006
73.5769	94.9813	76.3877	73.1574	67.5587	43.9914	70.4454	46.8	43.573	38.8889	313.619	136.878	367	303.165	316.639	82.8678	6.86956	86.6571	81.3774	102.722	567.997	587.247	695.865	527.56	536.337
71.2253	91.2679	65.1832	58.7731	75.3278	41.7978	62.8975	37.0213	32.1267	45.591	282.809	100.219	319.674	278.542	312.914	81.3774	8.75126	111.3	114.834	77.2028	572.802	621.424	613.161	507.356	693.746
71.18	88.559	71.761	65.9199	67.2126	41.9207	61.3973	42.4464	37.903	38.7734	271.462	164.325	291.06	308.745	311.97	77.3139	19.1083	82.5744	104.402	102.176	591.868	718.687	654.122	579.931	657.264
5.66384	7.915	4.94446	8.60023	5.85663	4.86233	11.2233	4.31894	6.84093	4.87255	37.9601	55.8315	61.2233	24.3829	7.0764	12.9223	16.4917	23.2951	23.5372	17.5376	87.6686	142.529	81.6292	86.3599	81.53
c
Systolic blood pressure					Cardiac flow					Systemic arterial resistances
0	2h	7d	1m	3m	0	2h	7d	1m	3m	0	2h	7d	1m	3m
95.8	87.4545				0.0416683	0.00748356	0.0383091	0.0412703	0.0340734	2935.89	9068.77	2878.34	2441.69	3064.81
119.786	61.8889	87.2667			0.0460446	0.00871868	0.0758253	0.0259881	0.0587954	2485.17	11709.4	1448.95	3465.88	1167.89
122.333	67.8667	110.267	100.769	104.429	0.0301638	0.00310491	0.0279551	0.0280877	0.0273667	3254.45	27648.5	4244.9	4016.64	5651.63
114.429	102.091	109.867	90.0714	68.6667	0.0323456	0.00397015	0.04391	0.0897726	0.0311785	4083.31	21057.1	2909.8	1235.71	4915.78
98.1667	85.8462	118.667	112.818	154.667
132.077	83.6	127.769	110.933	153.267

## Sheet: Supplementary fig5
a
LV apical region					LV basal region
0	2h	7d	1mo	3mo	0	2h	7d	1mo	3mo
0.818931	0.328232	0.450328	0.469694	0.372266	0.818931	0.328232	0.450328	0.452645	0.347017
0.416844	0.401905	0.299523	0.440867	0.15265	0.416844	0.401905	0.299523	0.412926	0.0722992
0.314805	0.330611	0.487567	0.45939	0.410819	0.314805	0.330611	0.487567	1.05049	0.15991
0.555585	0.461986	0.507708	0.545698	0.224589	0.555585	0.461986	0.507708	0.523679	0.358598
0.532068	0.205295	0.505938	0.578393	0.138212	0.532068	0.205295	0.505938	0.417051	0.0522467
0.660552	0.217249		0.798373	0.465095	0.660552	0.217249		0.723941	0.42794
			0.469497	0.177812				0.562404	0.131606
				0.760394					0.612964
				0.257526					0.471535
				0.15121					0.112739
				0.100907					0.0772373
				0.206481					0.11448
b
LV apical region															LV basal region
0			2h			7d			1mo			3mo			0			2h			7d			1mo			3mo
0.115896	0.0578406	14	2.01852	1.02115	15	0.185732	0.270296	15	0.0397467	0.025635	15	1.37714	0.6343	14	0.227905	0.0446662	9	2.83729	3.04149	9	0.135411	0.0708716	9	0.0559504	0.0206687	9	1.15502	0.565639	7
0.299665	0.343741	14	2.09505	0.664286	15	0.127881	0.0814616	15	0.231124	0.259597	15	0.797178	0.733824	18	0.209825	0.0624904	9	1.41332	0.483395	8	0.130507	0.0560129	9	0.277188	0.309378	8	0.469908	0.141019	9
0.650396	0.281293	16	4.16374	2.10172	21	0.196002	0.222704	15	0.0293122	0.0213497	14	0.894378	0.628719	11	0.290751	0.137889	9	7.23351	4.08738	7	0.380893	0.308854	8	0.0310874	0.02292	9	0.891359	0.390401	9
3.33796	4.33764	7	3.18778	1.32857	16	0.644229	0.294742	15	0.144542	0.169245	14	1.20007	0.61772	14	0.47715	0.348697	6	2.05482	0.59034	9	0.184972	0.235245	5	0.119682	0.12105	9	1.35751	0.55735	9
0.3919	0.20079	15	4.42017	1.19773	16	0.717306	0.575613	15	0.0740268	0.0369268	15	1.11623	0.765918	15	0.249781	0.0801649	9	2.85258	0.611828	9	0.501038	0.368458	9	0.0987356	0.1084	8	1.40647	0.62888	9
			7.47693	3.06031	14	0.37638	0.227841	17	0.0500178	0.0163833	15							5.31396	0.552507	6	0.576743	0.227339	7	0.0441084	0.0251341	9
						1.22262	0.721866	15													1.57469	0.578244	8

## Sheet: Supplementary fig7
LV apical region									LV basal region
0			2h			7d			0			2h			7d
0.859833	0.391702	4	1.44077	0.561279	5	16.6523	2.82726	4	0.683848	0.191138	3	1.53961	0.190621	3	5.32214	3.98478	3
0.633163	0.309574	5	1.72325	0.977027	5	9.80771	1.55646	5	0.602976	0.22489	3	0.440598	0.136473	3	1.11701	0.216957	3
2.02057	0.46287	5	0.899162	0.217473	5	6.88484	1.95476	5	0.933075	0.0685914	3	1.04739	0.42774	3	2.12886	0.39882	3
0.813637	0.187941	5	0.736847	0.123622	5	3.37922	1.81869	5	0.549507	0.00512506	2	0.948842	0.32052	3	0.386524	0.0262996	2
			1.34325	0.704444	4	3.35298	3.2665	4				1.37215	0.129841	3	0.488091	0.104189	3
