# Supplementary material for: Acute stress induces long-term metabolic, functional, and structural remodeling of the heart
Source: Nat Commun. 2023 Jun 28;14:3835. doi: 10.1038/s41467-023-39590-3 (PMC10307856; doi:10.1038/s41467-023-39590-3)
Supplement: Supplementary file 4 — Source Data [file 41467_2023_39590_MOESM4_ESM.zip › SourceData/SourceData_Figure5.xlsx]

## Sheet: LV apical fibrosis rate
0	2h	7d	1mo	3mo
2.779	3.558	4.933	11.9516	16.6336
2.268	3.6	4	18.4146	12.9685
2.635	4.395	29.602	15.5152	12.5898
3.562	4.101	6.153	7.94721	17.7886
3.307	3.954	7.128	15.5941	18.831
2.405	2.13	38.551	23.9173	20.6745
4.385	3.329	5.128	19.4103	13.9383
		3.239		34.9141
		6.948		12.0857
		5.348		14.8535
		4.393		17.3276
		6.173		14.8433
		16.027
		16.62
		13.76

## Sheet: LV basal fibrosis rate
0	2h	7d	1mo	3mo
1.567	2.159	2.685	22.227	25.1461
1.667	2.978	3.129	7.13656	11.4265
5.513	3.16	1.872	16.1173	7.07509
2.608	3.402	2.425	9.82783	8.85747
4.366	2.529	4.866	14.6135	11.1435
2.517	2.325	5.914	11.5811	23.8369
3.246	3.081	2.429	13.3706	9.32716
		4.151		31.7488
		4.46		13.6305
		3.215		11.3302
		2.129		20.5244
		2.253		8.32922
		4.56
		4.174
		4.48

## Sheet: RA fibrosis rate
0			2h			7d			1mo			3mo
Mean	SD	N	Mean	SD	N	Mean	SD	N	Mean	SD	N	Mean	SD	N
25.4983	4.74439	4	17.8423	5.93414	4	16.325	3.81647	4	19.8013	4.82775	4	14.095	1.21703	4
14.4633	3.59517	4	15.9904	1.70558	4	17.8975	4.4461	4	18.9457	2.07801	4	16.6048	2.1309	4
15.6363	1.68739	4	19.7932	6.35822	4	12.4376	2.00555	4	14.035	6.81792	4	15.8009	4.0811	4
11.6241	1.08002	4	20.4328	5.08901	4	11.6387	2.52963	4				22.0993	6.11247	4
14.3901	5.66603	4	14.3357	2.3726	4	21.4882	5.48227	4				17.3585	3.42157	4
14.3016	3.31061	4	14.1613	2.1893	4	21.9587	2.55441	4				20.5066	2.28828	4
						13.9901	2.18757	4				16.883	4.23429	4
												13.8281	2.57154	4
												19.3441	1.83145	4

## Sheet: LA fibrosis rate
0			2h			7d			1mo			3mo
Mean	SD	N	Mean	SD	N	Mean	SD	N	Mean	SD	N	Mean	SD	N
15.422	2.72036	4	15.9986	3.97712	4	17.6638	8.46486	4	19.8387	4.18245	4	16.425	3.86141	4
19.5634	1.60443	4	14.3361	7.44513	4	22.0589	1.60538	4	22.0723	10.8422	4	14.6149	1.87508	4
17.0434	2.71347	4	13.6561	3.35241	4	14.9301	4.23073	4	20.5292	5.38883	4	23.0286	4.64299	4
12.3889	0.588235	4	22.6376	9.78037	4	14.2391	2.89764	4				33.0041	13.5643	4
15.1478	2.80704	4	14.9111	2.25946	4	18.0258	3.96666	4				14.855	1.61773	4
13.5571	1.11893	4	15.6935	3.24344	4	17.2593	4.43985	4				24.4204	11.2536	4
						13.7155	5.84197	4				21.8469	7.83287	4
												27.0222	2.50986	4
												20.2074	1.42597	4
